# Supplementary material for: The Effect of Anakinra in Hospitalized Patients with COVID-19: An Updated Systematic Review and Meta-Analysis
Source: J Clin Med. 2021 Sep 28;10(19):4462. doi: 10.3390/jcm10194462 (PMC8509118; doi:10.3390/jcm10194462)
Supplement: Supplementary file 1 [file jcm-10-04462-s001.zip]

Archive with 1 entries (1 files):
- jcm-1362615-supplementary.pdf
